# Supplementary material for: Case Report: Identification of Two Variants of ALG13 in Families With or Without Seizure and Binocular Strabismus: Phenotypic Spectrum Analysis
Source: Front Genet. 2022 Jul 11;13:892940. doi: 10.3389/fgene.2022.892940 (PMC9310169; doi:10.3389/fgene.2022.892940)
Supplement: Supplementary file 2 [file DataSheet1.xlsx]

## Sheet: Sheet1
Type	Chr	Cytoband	Start	End	Ref	Alt	Gene_region	Gene_symbol	Gene_fullname	Mutation type	AA change	Extreme	HGMD_Disease	OMIM_ID	OMIM_phenotype	Inheritance	MGI_ID	MGI_phenotype	SIFT	Polyphen2_HDIV	Polyphen2_HVAR	MutationTaster	PROVEAN	GERP++_RS	ExAC_ALL	ExAC_EAS	inhouse	ExAC_pLI	ExAC_mis_z	ReVe	Damage_rate	Qual	Depth(Proband)	Depth(Father)	Depth(Mother)
Hemizygous	chrX	Xq23	110924469	110924469	T	C	exonic	ALG13	ALG13, UDP-N-acetylglucosaminyltransferase subunit	nonsynonymous SNV	ALG13:NM_001099922:exon1:c.23T>C:p.V8A	Y	Intellectual disability, nonsyndromic;Congenital disorder of glycosylation 1	300776	?Congenital disorder of glycosylation, type Is, 300884 (3), X-linked dominant; Epileptic encephalopathy, early infantile, 36, 300884 (3), X-linked dominant	XLD	1914824	embryogenesis phenotype;cardiovascular system phenotype;mortality/aging	0.003:D	0.995:D	0.932:D	1:D	-3.4:D	5.03:C	-	-	-	0.997583	0.097539	0.901:D	1	4174.9	Wa180803A1=Hom1,Dpth=80,GQ=99	Wa180803A2=Wild,Dpth=36,GQ=99	Wa180803A3=Het1,Sdpth=82,Ndepth=117,GQ=99
