# Supplementary material for: Case Report: Identification of Two Variants of ALG13 in Families With or Without Seizure and Binocular Strabismus: Phenotypic Spectrum Analysis
Source: Front Genet. 2022 Jul 11;13:892940. doi: 10.3389/fgene.2022.892940 (PMC9310169; doi:10.3389/fgene.2022.892940)
Supplement: Supplementary file 3 [file DataSheet2.xlsx]

## Sheet: Sb180507A1_L1_I375_Sb180507A2_L
Sample	Chr	Cytoband	Start	End	Ref	Alt	Gene_region	Gene_symbol	Gene_fullname	Effect	Mutation type	AA change	Extreme	HGMD_Disease	OMIM_ID	OMIM_phenotype	Inheritance	MGI_ID	MGI_phenotype	SIFT_score	SIFT_pred	Polyphen2_HDIV_score	Polyphen2_HDIV_pred	Polyphen2_HVAR_score	Polyphen2_HVAR_pred	MutationTaster_score	MutationTaster_pred	PROVEAN_score	PROVEAN_pred	GERP++_RS	GERP++_RS_pred	ExAC_ALL	ExAC_EAS	inhouse	ExAC_pLI	ExAC_mis_z	Total_Damage_Score	Type	Trans	Depth(child;father;mother:Ref/Alt)
Sb180507A1_L1_I375	chrX	Xq23	110954930	110954930	C	G	exonic	ALG13	ALG13, UDP-N-acetylglucosaminyltransferase subunit	nonsynonymous	SNV	ALG13:NM_001099922:exon6:c.C862G:p.L288V	Y	Congenital disorder of glycosylation 1 |Intellectual disability, nonsyndromic	300776	Congenital disorder of glycosylation, type Is, 300884 (3), X-linked dominant; Epileptic encephalopathy, early infantile, 36, 300884 (3), X-linked dominant	XLD	1914824	mortality/aging	0.051	Tolerable	1	Probably_damaging	0.998	Probably_damaging	0.897	Disease_causing	-2.26	Tolerable	5.65	Conserved	-	-	-	0.997583	0.097539	0.679	Hemizygous	TM	Hom=0/38;Wild=44/0;Het1=31/36
